# Supplementary material for: CFAP45 deficiency causes situs abnormalities and asthenospermia by disrupting an axonemal adenine nucleotide homeostasis module
Source: Nat Commun. 2020 Nov 2;11:5520. doi: 10.1038/s41467-020-19113-0 (PMC7606486; doi:10.1038/s41467-020-19113-0)
Supplement: Supplementary file 4 — Supplementary Data 1 [file 41467_2020_19113_MOESM4_ESM.xlsx]

## Sheet: Tabelle1
	Supplementary Data 1 | Annotated summary of associations
	Ciliary indicates association with ciliary function by in silico or proteomic studies (e.g., Gherman et al., 2006, ciliaproteome.com; Inglis et al., 2006, ciliome.com; and / or Blackburn et al., 2017 (PMID: 28282151 )
	Tissue distribution indicates RNA and protein expression profile in The Human Protein Atlas (proteinatlas.org)
	Nucleotide binding indicates annotation by DAVID and / or Adachi et al., 2014 (PMID: 25230287)
	Asthenospermia indicates proteins downregulated in asthenospermia (Amaral et al., 2014; PMID: 25250979)
	Gene Symbol	Gene Name	CFAP45 immuno-affinity	CFAP52 immuno-affinity	NTAP-CFAP45 (p66)	Ciliary	Tissue Distribution	Nucleotide-Binding	Asthenospermia
	ABCA13	ATP binding cassette subfamily A member 13	2	0	0		tissue enriched	yes
	ABCD3	ATP binding cassette subfamily D member 3	0	5	0		expressed in all	yes
	ACAD9	acyl-CoA dehydrogenase family member 9	0	6	0		expressed in all	yes	yes
	ACO2	aconitase 2	0	2	0		expressed in all	yes	yes
	ACSL1	acyl-CoA synthetase long chain family member 1	0	2	0		expressed in all	yes	yes
	ACTA1	actin, alpha 1, skeletal muscle	0	2	0		tissue enriched	yes
	ACTR3	ARP3 actin related protein 3 homolog	0	3	3		expressed in all	yes
	ADD3	adducin 3	0	3	0		expressed in all
	AFG3L2	AFG3 like matrix AAA peptidase subunit 2	0	2	0	yes	expressed in all	yes
	AHNAK2	AHNAK nucleoprotein 2	0	2	0		tissue enriched	yes
	AIFM1	apoptosis inducing factor mitochondria associated 1	0	4	0		expressed in all	yes	yes
	AK8	adenylate kinase 8	2	2	0	yes	tissue enhanced	yes	yes
	ALDH2	aldehyde dehydrogenase 2 family (mitochondrial)	2	5	0		expressed in all
	ALDH3B1	aldehyde dehydrogenase 3 family member B1	0	3	0	yes	tissue enhanced	yes
	AP2M1	adaptor related protein complex 2 mu 1 subunit	0	3	2		expressed in all	yes
	ARGLU1	arginine and glutamate rich 1	0	2	0		expressed in all	yes
	ARHGAP15	Rho GTPase activating protein 15	2	2	0		tissue enhanced
	ARPC1B	actin related protein 2/3 complex subunit 1B	0	2	0		expressed in all	yes
	ARPC4	actin related protein 2/3 complex subunit 4	0	2	0	yes	expressed in all	yes	yes
	ATP2B1	ATPase plasma membrane Ca2+ transporting 1	4	0	0	yes	expressed in all	yes
	ATP5B	ATP synthase, H+ transporting, mitochondrial F1 complex, beta polypeptide	0	2	0	yes	expressed in all	yes	yes
	ATP6V1B2	ATPase H+ transporting V1 subunit B2	0	5	0	yes	expressed in all	yes	yes
	ATP7A	ATPase copper transporting alpha	0	2	0		mixed	yes
	B2M	beta-2-microglobulin	2	0	0		expressed in all	yes	yes
	BCAS2	BCAS2, pre-mRNA processing factor	0	3	0		expressed in all	yes
	BCKDHA	branched chain keto acid dehydrogenase E1, alpha polypeptide	0	5	0		expressed in all		yes
	BTN1A1	butyrophilin subfamily 1 member A1	5	0	0		tissue enriched
	C1QA	complement C1q A chain	0	12	0		expressed in all
	C2CD3	C2 calcium dependent domain containing 3	2	0	0		mixed
	C3	complement C3	4	0	0		expressed in all
	C4B	complement C4B (Chido blood group)	0	2	0		tissue enhanced
	CACNA1A	calcium voltage-gated channel subunit alpha1 A	3	0	0		tissue enhanced
	CBR4	carbonyl reductase 4	0	2	0		expressed in all
	CCDC12	coiled-coil domain containing 12	0	2	0	yes	expressed in all	yes
	CDC40	cell division cycle 40	0	3	0		expressed in all
	CDC5L	cell division cycle 5 like	0	7	0	yes	expressed in all	yes
	CENPE	centromere protein E	2	0	0		mixed	yes
	CERS5	ceramide synthase 5	0	2	0		expressed in all
	CETN2	centrin 2	3	0	0	yes	expressed in all	yes
	CFAP20	cilia and flagella associated protein 20	3	7	0	yes	expressed in all		yes
	CFAP45	cilia and flagella associated protein 45	30	0	32	yes	group enriched		yes
	CFAP52	cilia and flagella associated protein 52	9	24	0	yes	group enriched		yes
	CFAP69	cilia and flagella associated protein 69	0	2	0	yes	tissue enhanced
	CFD	complement factor D	0	5	0		tissue enriched
	CHMP1A	charged multivesicular body protein 1A	0	2	0		expressed in all	yes
	CHMP2B	charged multivesicular body protein 2B	0	2	0		expressed in all	yes
	CISD1	CDGSH iron sulfur domain 1	0	2	0		tissue enhanced	yes	yes
	CISD3	CDGSH iron sulfur domain 3	0	2	0		mixed	yes
	CLPX	caseinolytic mitochondrial matrix peptidase chaperone subunit	0	6	0	yes	expressed in all	yes
	CMAS	cytidine monophosphate N-acetylneuraminic acid synthetase	0	2	0		expressed in all		yes
	CMYA5	cardiomyopathy associated 5	0	2	0		group enriched
	COLEC12	collectin subfamily member 12	2	0	0		tissue enhanced
	COQ10B	coenzyme Q10B	0	2	0		expressed in all
	COX4I1	cytochrome c oxidase subunit 4I1	0	2	0		expressed in all	yes
	COX5A	cytochrome c oxidase subunit 5A	2	2	0		expressed in all	yes	yes
	COX5B	cytochrome c oxidase subunit 5B	0	2	0	yes	expressed in all	yes	yes
	CPOX	coproporphyrinogen oxidase	0	2	0		expressed in all	yes
	CPSF1	cleavage and polyadenylation specific factor 1	0	5	0	yes	expressed in all
	CRNKL1	crooked neck pre-mRNA splicing factor 1	0	2	0		expressed in all	yes
	CSN1S1	casein alpha s1	0	2	0		tissue enriched
	CSN2	casein beta	3	4	0		tissue enriched
	CSNK2A1	casein kinase 2 alpha 1	0	5	0	yes	expressed in all	yes	yes
	CTNNA1	catenin alpha 1	0	5	0		expressed in all	yes
	CTNNB1	catenin beta 1	0	4	0	yes	expressed in all
	CYC1	cytochrome c1	0	2	0		expressed in all	yes	yes
	CYP2A4	cytochrome P450, family 2, subfamily a, polypeptide 4	0	6	0		expressed in all
	DACT1	dishevelled binding antagonist of beta catenin 1	0	2	0		mixed
	DBT	dihydrolipoamide branched chain transacylase E2	0	7	0	yes	expressed in all	yes
	DDB1	damage specific DNA binding protein 1	0	4	0	yes	expressed in all	yes	yes
	DDX18	DEAD-box helicase 18	2	7	0		expressed in all	yes
	DDX21	DExD-box helicase 21	0	4	0		expressed in all	yes
	DECR1	2,4-dienoyl-CoA reductase 1	0	4	0	yes	expressed in all		yes
	DHX35	DEAH-box helicase 35	0	2	0		mixed	yes
	DKC1	dyskerin pseudouridine synthase 1	0	5	0		expressed in all	yes
	DLAT	dihydrolipoamide S-acetyltransferase	0	2	0	yes	expressed in all	yes	yes
	DLD	dihydrolipoamide dehydrogenase	0	14	0		expressed in all	yes	yes
	DNAH1	dynein axonemal heavy chain 1	3	0	0	yes	mixed	yes	yes
	DNAH10	dynein axonemal heavy chain 10	3	0	8	yes	group enriched	yes	yes
	DNAH11	dynein axonemal heavy chain 11	2	0	4	yes	tissue enriched	yes
	DNAH7	dynein axonemal heavy chain 7	7	0	15	yes	tissue enhanced	yes	yes
	DNAI1	dynein axonemal intermediate chain 1	3	2	0	yes	group enriched		yes
	DNAI2	dynein axonemal intermediate chain 2	2	0	0	yes	group enriched		yes
	DNAJA1	DnaJ heat shock protein family (Hsp40) member A1	0	2	0	yes	expressed in all	yes
	DNAJA3	DnaJ heat shock protein family (Hsp40) member A3	0	12	0	yes	expressed in all	yes
	DNAJB6	DnaJ heat shock protein family (Hsp40) member B6	0	2	0	yes	expressed in all	yes	yes
	DNAJC13	DnaJ heat shock protein family (Hsp40) member C13	0	4	0	yes	expressed in all	yes
	DNALI1	dynein axonemal light intermediate chain 1	9	0	0	yes	tissue enhanced		yes
	DYNLL1	dynein light chain LC8-type 1	2	3	0	yes	expressed in all	yes
	DYNLT1	dynein light chain Tctex-type 1	2	0	0	yes	expressed in all
	ECHS1	enoyl-CoA hydratase, short chain 1	0	6	0	yes	expressed in all	yes	yes
	EFHC1	EF-hand domain containing 1	4	0	0	yes	tissue enhanced		yes
	EIF2AK3	eukaryotic translation initiation factor 2 alpha kinase 3	0	4	0		mixed	yes
	EIF2B2	eukaryotic translation initiation factor 2B subunit beta	2	0	0	yes	mixed	yes
	EIF4A3	eukaryotic translation initiation factor 4A3	0	3	0		expressed in all	yes
	EMG1	EMG1, N1-specific pseudouridine methyltransferase	3	0	0		expressed in all	yes
	ENKUR	enkurin, TRPC channel interacting protein	2	0	7	yes	tissue enhanced
	EPB41L5	erythrocyte membrane protein band 4.1 like 5	0	3	0		mixed
	ESYT2	extended synaptotagmin 2	2	0	0	yes	expressed in all	yes
	ETFA	electron transfer flavoprotein alpha subunit	0	2	0	yes	expressed in all	yes	yes
	ETV6	ETS variant 6	3	0	0		expressed in all
	EZR	ezrin	0	8	0	yes	expressed in all	yes
	FABP3	fatty acid binding protein 3	2	0	0		tissue enriched
	FAM118B	family with sequence similarity 118 member B	2	5	0		expressed in all		yes
	FASN	fatty acid synthase	2	0	3		expressed in all	yes	yes
	FLG	filaggrin	3	0	0		tissue enriched
	FRG1	FSHD region gene 1	0	2	0	yes	expressed in all	yes
	FTH1	ferritin heavy chain 1	0	2	0		expressed in all	yes	yes
	GANAB	glucosidase II alpha subunit	0	2	0		expressed in all	yes	yes
	GARS	glycyl-tRNA synthetase	2	0	0	yes	expressed in all	yes	yes
	GLIPR2	GLI pathogenesis related 2	2	0	0	yes	expressed in all
	GLYR1	glyoxylate reductase 1 homolog	2	2	0		expressed in all
	GOLGA4	golgin A4	2	2	0		expressed in all	yes
	GPD1L	glycerol-3-phosphate dehydrogenase 1 like	0	2	0		expressed in all	yes
	GSN	gelsolin	3	0	0	yes	expressed in all
	H2AFY	H2A histone family member Y	0	4	0		expressed in all
	HACD2	3-hydroxyacyl-CoA dehydratase 2	0	2	0		expressed in all
	HACD3	3-hydroxyacyl-CoA dehydratase 3	0	6	0		expressed in all
	HADHA	hydroxyacyl-CoA dehydrogenase trifunctional multienzyme complex subunit alpha	0	3	0		expressed in all	yes	yes
	HADHB	hydroxyacyl-CoA dehydrogenase trifunctional multienzyme complex subunit beta	3	5	0		expressed in all	yes	yes
	HDAC5	histone deacetylase 5	2	2	0		expressed in all
	HFM1	HFM1, ATP dependent DNA helicase homolog	0	2	0		tissue enriched	yes
	HIST1H2AB	histone cluster 1 H2A family member b	2	0	0		tissue enhanced	yes
	HMGN4	high mobility group nucleosomal binding domain 4	0	2	0		expressed in all
	HNRNPA0	heterogeneous nuclear ribonucleoprotein A0	0	2	0		expressed in all	yes
	HNRNPA2B1	heterogeneous nuclear ribonucleoprotein A2/B1	2	0	0		expressed in all	yes
	HNRNPH1	heterogeneous nuclear ribonucleoprotein H1	0	3	2		expressed in all	yes
	HNRNPK	heterogeneous nuclear ribonucleoprotein K	0	2	0		expressed in all	yes
	HNRNPL	heterogeneous nuclear ribonucleoprotein L	0	2	0		expressed in all	yes
	HNRNPU	heterogeneous nuclear ribonucleoprotein U	0	6	0		expressed in all	yes
	HP1BP3	heterochromatin protein 1 binding protein 3	2	2	0		expressed in all	yes
	HRG	histidine rich glycoprotein	5	6	0		tissue enriched
	HSD17B10	hydroxysteroid 17-beta dehydrogenase 10	0	2	0		expressed in all	yes	yes
	HSD17B13	hydroxysteroid 17-beta dehydrogenase 13	2	0	0		tissue enriched
	HSD17B4	hydroxysteroid 17-beta dehydrogenase 4	0	2	0	yes	expressed in all	yes	yes
	HSD17B8	hydroxysteroid 17-beta dehydrogenase 8	0	3	0	yes	mixed		yes
	HSDL1	hydroxysteroid dehydrogenase like 1	3	2	0	yes	expressed in all	yes
	HSPA9	heat shock protein family A (Hsp70) member 9	0	4	4	yes	expressed in all	yes	yes
	HSPB1	heat shock protein family B (small) member 1	0	2	0	yes	expressed in all	yes	yes
	IDH2	isocitrate dehydrogenase (NADP(+)) 2, mitochondrial	0	3	0		expressed in all	yes
	IDH3A	isocitrate dehydrogenase 3 (NAD(+)) alpha	0	6	0		expressed in all	yes	yes
	ILF3	interleukin enhancer binding factor 3	0	4	0		expressed in all	yes
	IQCD	IQ motif containing D	0	4	0	yes	group enriched
	ITM2B	integral membrane protein 2B	0	5	0		expressed in all	yes	yes
	KIF5B	kinesin family member 5B	0	6	0		expressed in all	yes
	LACTB	lactamase beta	0	13	0	yes	expressed in all
	LGALS3	galectin 3	0	3	0		expressed in all	yes
	LGALS4	galectin 4	3	0	0		tissue enhanced
	LMNA	lamin A/C	2	0	0		expressed in all	yes
	LMNB1	lamin B1	0	2	0		tissue enhanced	yes
	LONP1	lon peptidase 1, mitochondrial	0	2	0		expressed in all	yes	yes
	LONP2	lon peptidase 2, peroxisomal	2	2	2		expressed in all	yes
	LPL	lipoprotein lipase	3	0	0		tissue enhanced		yes
	LRFN2	leucine rich repeat and fibronectin type III domain containing 2	2	0	0		tissue enriched
	LTF	lactotransferrin	12	0	0		tissue enhanced		yes
	MAGT1	magnesium transporter 1	3	4	0		expressed in all
	MCCC1	methylcrotonoyl-CoA carboxylase 1	0	2	0		expressed in all	yes
	MFGE8	milk fat globule-EGF factor 8 protein	10	0	0		expressed in all		yes
	MLEC	malectin	0	2	0	yes	expressed in all	yes
	MLF1	myeloid leukemia factor 1	0	2	0	yes	tissue enriched		yes
	MRPS9	mitochondrial ribosomal protein S9	0	2	0	yes	expressed in all	yes
	MSH2	mutS homolog 2	0	2	0		expressed in all	yes
	MUT	methylmalonyl-CoA mutase	0	12	0		expressed in all
	MVP	major vault protein	0	2	0		expressed in all	yes
	MX1	MX dynamin like GTPase 1	0	8	0		expressed in all	yes
	MYBBP1A	MYB binding protein 1a	3	0	0		expressed in all	yes
	MYH14	myosin heavy chain 14	0	2	0		mixed	yes
	MYH9	myosin heavy chain 9	2	10	0		expressed in all	yes
	MYO6	myosin VI	0	7	2	yes	mixed	yes
	MYOF	myoferlin	0	2	0		mixed	yes
	NDUFV1	NADH:ubiquinone oxidoreductase core subunit V1	2	8	0		expressed in all	yes	yes
	NDUFV2	NADH:ubiquinone oxidoreductase core subunit V2	0	2	0		expressed in all		yes
	NETO1	neuropilin and tolloid like 1	0	2	0		tissue enriched
	NHP2	NHP2 ribonucleoprotein	0	2	0		expressed in all
	NLRX1	NLR family member X1	0	2	0		expressed in all	yes
	NME5	NME/NM23 family member 5	0	3	0	yes	tissue enhanced	yes	yes
	NME7	NME/NM23 family member 7	2	0	0	yes	expressed in all	yes	yes
	NOP56	NOP56 ribonucleoprotein	0	4	0		expressed in all	yes
	NPM1	nucleophosmin 1	0	2	0		expressed in all	yes
	NSF	N-ethylmaleimide sensitive factor, vesicle fusing ATPase	0	2	0		tissue enriched	yes	yes
	NTPCR	nucleoside-triphosphatase, cancer-related	0	2	0		mixed	yes
	NUBPL	nucleotide binding protein like	0	3	0		expressed in all	yes
	NUCB1	nucleobindin 1	41	0	0		expressed in all	yes
	NUCB2	nucleobindin 2	9	0	0	yes	expressed in all	yes	yes
	NUP107	nucleoporin 107	0	14	0	yes	expressed in all	yes
	NUP133	nucleoporin 133	0	4	0		expressed in all	yes
	NUP153	nucleoporin 153	2	0	0		expressed in all	yes
	NUP155	nucleoporin 155	5	0	0	yes	tissue enriched	yes	yes
	NUP188	nucleoporin 188	3	0	0		expressed in all	yes	yes
	NUP205	nucleoporin 205	0	3	0		expressed in all	yes	yes
	NUP35	nucleoporin 35	3	0	0	yes	expressed in all	yes	yes
	NUP37	nucleoporin 37	2	7	0		expressed in all	yes
	NUP43	nucleoporin 43	0	4	0		expressed in all	yes	yes
	NUP62	nucleoporin 62	0	2	0		expressed in all		yes
	NUP93	nucleoporin 93	2	17	0		expressed in all	yes	yes
	NUP98	nucleoporin 98	0	4	0		expressed in all	yes	yes
	OGDH	oxoglutarate dehydrogenase	0	15	0		expressed in all	yes	yes
	OPLAH	5-oxoprolinase, ATP-hydrolysing	0	2	0		tissue enhanced
	P4HB	prolyl 4-hydroxylase subunit beta	0	3	0	yes	expressed in all	yes	yes
	PAXBP1	PAX3 and PAX7 binding protein 1	0	4	0		expressed in all
	PCBP1	poly(rC) binding protein 1	0	3	0		expressed in all	yes
	PCCA	propionyl-CoA carboxylase alpha subunit	0	8	0		expressed in all	yes
	PCCB	propionyl-CoA carboxylase beta subunit	0	7	0		expressed in all	yes
	PDCD6IP	programmed cell death 6 interacting protein	0	2	0		expressed in all	yes	yes
	PDHA1	pyruvate dehydrogenase E1 alpha 1 subunit	0	10	2		expressed in all	yes	yes
	PDHB	pyruvate dehydrogenase E1 beta subunit	0	6	2	yes	expressed in all	yes	yes
	PDIA6	protein disulfide isomerase family A member 6	0	4	0	yes	expressed in all	yes	yes
	PHGDH	phosphoglycerate dehydrogenase	0	7	0		tissue enhanced	yes	yes
	PLIN4	perilipin 4	7	0	0		tissue enriched
	PLXDC2	plexin domain containing 2	0	9	0		mixed
	PPIB	peptidylprolyl isomerase B	0	4	0		expressed in all	yes	yes
	PPIL1	peptidylprolyl isomerase like 1	0	5	0		expressed in all	yes
	PPOX	protoporphyrinogen oxidase	0	2	0		expressed in all	yes
	PPP2R1A	protein phosphatase 2 scaffold subunit Aalpha	2	0	0	yes	expressed in all	yes	yes
	PRDX2	peroxiredoxin 2	0	2	0	yes	expressed in all	yes	yes
	PRDX3	peroxiredoxin 3	0	4	0	yes	expressed in all	yes
	PRKAR2A	protein kinase cAMP-dependent type II regulatory subunit alpha	2	0	0	yes	expressed in all	yes	yes
	PRPF3	pre-mRNA processing factor 3	0	2	0		expressed in all	yes
	PRPF4	pre-mRNA processing factor 4	0	2	0	yes	expressed in all	yes
	PRPF40A	pre-mRNA processing factor 40 homolog A	0	3	0		expressed in all	yes
	PTBP1	polypyrimidine tract binding protein 1	0	4	0		expressed in all	yes
	PYCR1	pyrroline-5-carboxylate reductase 1	0	6	0		mixed	yes
	PYCR2	pyrroline-5-carboxylate reductase 2	0	11	0		expressed in all	yes
	PYGL	glycogen phosphorylase L	2	0	0		mixed	yes
	RAB10	RAB10, member RAS oncogene family	3	0	0	yes	expressed in all	yes	yes
	RAB14	RAB14, member RAS oncogene family	0	2	0		expressed in all	yes	yes
	RAB18	RAB18, member RAS oncogene family	3	0	0	yes	expressed in all	yes	yes
	RAE1	ribonucleic acid export 1	0	25	0		tissue enriched	yes	yes
	RAN	RAN, member RAS oncogene family	5	0	0		expressed in all	yes	yes
	RANBP2	RAN binding protein 2	14	2	0		expressed in all	yes
	RANGAP1	Ran GTPase activating protein 1	4	0	0	yes	expressed in all	yes
	RBBP7	RB binding protein 7, chromatin remodeling factor	0	5	0		expressed in all	yes
	RBM17	RNA binding motif protein 17	0	2	0		expressed in all	yes
	RBM22	RNA binding motif protein 22	0	2	0		expressed in all	yes
	RBM39	RNA binding motif protein 39	0	2	0		expressed in all	yes
	RBM5	RNA binding motif protein 5	0	2	0	yes	expressed in all
	RBPMS	RNA binding protein with multiple splicing	0	4	0		mixed	yes
	RCC1	regulator of chromosome condensation 1	3	0	0		expressed in all	yes	yes
	RHBDF1	rhomboid 5 homolog 1	2	0	0		mixed
	RPL10A	ribosomal protein L10a	0	3	0	yes	expressed in all
	RPL15	ribosomal protein L15	0	3	0		expressed in all	yes
	RPL18	ribosomal protein L18	2	0	0		expressed in all	yes
	RPL22	ribosomal protein L22	0	4	0		expressed in all	yes	yes
	RPL38	ribosomal protein L38	0	2	0		expressed in all	yes
	RPS14	ribosomal protein S14	0	2	0	yes	expressed in all	yes	yes
	RPS4X	ribosomal protein S4, X-linked	0	2	0		expressed in all	yes
	RRBP1	ribosome binding protein 1	2	0	0		expressed in all	yes
	RSPH1	radial spoke head 1 homolog	3	2	0	yes	tissue enriched		yes
	RSPH9	radial spoke head 9 homolog	10	9	0	yes	group enriched		yes
	RUVBL1	RuvB like AAA ATPase 1	0	3	0	yes	expressed in all	yes	yes
	RUVBL2	RuvB like AAA ATPase 2	0	3	0	yes	expressed in all	yes	yes
	S100A6	S100 calcium binding protein A6	0	3	0	yes	expressed in all	yes
	SACM1L	SAC1 like phosphatidylinositide phosphatase	2	0	0		expressed in all	yes
	SAP18	Sin3A associated protein 18	0	2	0		expressed in all	yes
	SART1	SART1, U4/U6.U5 tri-snRNP-associated protein 1	0	2	0	yes	expressed in all	yes
	SCFD1	sec1 family domain containing 1	0	2	0	yes	expressed in all	yes
	SCFD2	sec1 family domain containing 2	0	2	0		expressed in all
	SCIN	scinderin	0	4	0		tissue enhanced
	SDCBP	syndecan binding protein	0	2	0		expressed in all	yes
	SEC11A	SEC11 homolog A, signal peptidase complex subunit	2	6	0		expressed in all	yes	yes
	SEC13	GTPase-activating protein SEC13	0	4	0	yes	expressed in all	yes	yes
	SEC61B	Sec61 translocon beta subunit	0	2	0		expressed in all	yes
	SEH1L	SEH1 like nucleoporin	0	8	0	yes	expressed in all	yes	yes
	SELENOO	selenoprotein O	0	2	0		expressed in all
	SF3A3	splicing factor 3a subunit 3	0	5	0		expressed in all	yes
	SF3B4	splicing factor 3b subunit 4	0	4	0		expressed in all	yes
	SLC25A13	solute carrier family 25 member 13	0	7	0		expressed in all	yes
	SLC25A24	solute carrier family 25 member 24	2	0	0		expressed in all	yes
	SLC25A29	solute carrier family 25 member 29	0	2	0		expressed in all
	SLC27A3	solute carrier family 27 member 3	0	2	0		tissue enhanced
	SMARCD1	SWI/SNF related, matrix associated, actin dependent regulator of chromatin, subfamily d, member 1	0	2	0		expressed in all
	SMNDC1	survival motor neuron domain containing 1	0	2	0		expressed in all
	SMU1	SMU1, DNA replication regulator and spliceosomal factor	0	3	0	yes	expressed in all
	SNRNP40	small nuclear ribonucleoprotein U5 subunit 40	0	8	0	yes	expressed in all	yes
	SNRPA1	small nuclear ribonucleoprotein polypeptide A'	3	0	0		expressed in all	yes
	SNRPD1	small nuclear ribonucleoprotein D1 polypeptide	2	0	0		expressed in all	yes
	SNRPG	small nuclear ribonucleoprotein polypeptide G	0	2	0		expressed in all	yes
	SNW1	SNW domain containing 1	0	2	0		expressed in all	yes
	SON	SON DNA binding protein	2	2	0		expressed in all	yes
	SPP1	secreted phosphoprotein 1	2	0	0		tissue enhanced
	SPTB	spectrin beta, erythrocytic	0	5	5		tissue enhanced
	SPTBN1	spectrin beta, non-erythrocytic 1	0	2	0	yes	expressed in all	yes
	SPTBN2	spectrin beta, non-erythrocytic 2	0	2	0		tissue enhanced	yes
	SPTLC1	serine palmitoyltransferase long chain base subunit 1	0	2	0	yes	expressed in all
	SQRDL	sulfide quinone reductase-like (yeast)	0	4	0		expressed in all	yes
	SRI	sorcin	2	0	0	yes	expressed in all	yes
	SRRM2	serine/arginine repetitive matrix 2	2	0	0		expressed in all	yes
	SSR1	signal sequence receptor subunit 1	0	2	0		expressed in all	yes
	ST7	suppression of tumorigenicity 7	0	25	0	yes	expressed in all
	STEAP2	STEAP2 metalloreductase	0	10	0		tissue enriched	yes
	STEAP3	STEAP3 metalloreductase	0	12	0	yes	tissue enhanced	yes
	STIM1	stromal interaction molecule 1	7	0	0		expressed in all
	STT3A	STT3A, catalytic subunit of the oligosaccharyltransferase complex	0	2	0		tissue enriched
	STT3B	STT3B, catalytic subunit of the oligosaccharyltransferase complex	3	0	0		expressed in all
	SUCLG1	succinate-CoA ligase alpha subunit	0	2	0	yes	expressed in all	yes
	SUMO1	small ubiquitin-like modifier 1	2	0	0	yes	expressed in all	yes
	SUN2	Sad1 and UNC84 domain containing 2	2	0	0		expressed in all
	SVIL	supervillin	0	2	0		expressed in all
	SYNE2	spectrin repeat containing nuclear envelope protein 2	2	2	0		expressed in all
	TAF5	TATA-box binding protein associated factor 5	0	6	0	yes	tissue enhanced
	TAF8	TATA-box binding protein associated factor 8	0	2	0	yes	expressed in all
	TAP2	transporter 2, ATP binding cassette subfamily B member	2	0	0		mixed	yes
	TECR	trans-2,3-enoyl-CoA reductase	0	2	0		expressed in all	yes
	TEKT1	tektin 1	2	0	0	yes	group enriched		yes
	TEKT2	tektin 2	2	0	0	yes	group enriched		yes
	TEKT3	tektin 3	0	2	0	yes	tissue enriched		yes
	TGM1	transglutaminase 1	4	0	0		tissue enriched
	THOC1	THO complex 1	0	10	0	yes	mixed
	THOC2	THO complex 2	0	7	0		expressed in all	yes
	THOC3	THO complex 3	0	4	0		expressed in all	yes
	THOC5	THO complex 5	0	18	0	yes	expressed in all
	THOC6	THO complex 6	0	4	0		expressed in all
	TMEM43	transmembrane protein 43	0	3	0		expressed in all	yes
	TMEM57	macoilin 1	0	44	0	yes	expressed in all
	TP63	tumor protein p63	0	4	0		tissue enhanced
	TPR	translocated promoter region, nuclear basket protein	0	8	0		expressed in all	yes
	TRIM21	tripartite motif containing 21	0	2	0		expressed in all
	TRPM4	transient receptor potential cation channel subfamily M member 4	0	2	0		mixed	yes
	TTR	transthyretin	0	2	0		tissue enriched
	TUBB2B	tubulin beta 2B class IIb	3	0	0	yes	tissue enriched	yes	yes
	TUBB5	tubulin beta class I	0	4	0		expressed in all
	TUFM	Tu translation elongation factor, mitochondrial	3	2	0	yes	expressed in all	yes	yes
	TWISTNB	TWIST neighbor	0	2	0		expressed in all	yes
	TXN	thioredoxin	0	2	0		expressed in all	yes
	UFL1	UFM1 specific ligase 1	2	0	0		expressed in all	yes
	UGGT1	UDP-glucose glycoprotein glucosyltransferase 1	0	2	0		expressed in all	yes	yes
	UQCRC1	ubiquinol-cytochrome c reductase core protein 1	0	4	0		expressed in all	yes	yes
	UQCRC2	ubiquinol-cytochrome c reductase core protein 2	0	4	0	yes	expressed in all	yes	yes
	UQCRFS1	ubiquinol-cytochrome c reductase, Rieske iron-sulfur polypeptide 1	0	4	0	yes	expressed in all	yes	yes
	UQCRQ	ubiquinol-cytochrome c reductase complex III subunit VII	2	0	0		expressed in all	yes	yes
	VAPA	VAMP associated protein A	0	8	0		expressed in all	yes	yes
	VCP	valosin containing protein	12	0	0	yes	expressed in all	yes	yes
	VDAC3	voltage dependent anion channel 3	0	2	0	yes	expressed in all	yes
	VPS45	vacuolar protein sorting 45 homolog	0	5	0		expressed in all	yes
	VWA8	von Willebrand factor A domain containing 8	0	6	0		expressed in all
	WBP11	WW domain binding protein 11	2	0	0		expressed in all	yes
	WDR83	WD repeat domain 83	0	2	0		mixed
	XPO1	exportin 1	2	0	0	yes	expressed in all	yes	yes
	YWHAZ	tyrosine 3-monooxygenase/tryptophan 5-monooxygenase activation protein zeta	4	0	0	yes	expressed in all	yes	yes
	ZNF207	zinc finger protein 207	0	2	0	yes	expressed in all	yes
	Identified as CFAP45 interactors by Y2H
	MNS1		0	0	0	yes	group enriched		yes
	YWHAE		0	0	0	yes	expressed in all	yes	yes
	DNALI1		9	0	0	yes	tissue enhanced		yes
	IFT74		0	0	0	yes	expressed in all
	IFT88		0	0	0	yes	expressed in all
	IFT122		0	0	2	yes	expressed in all
	SDCCAG8		0	0	0	yes	expressed in all
	OFD1		0	0	0	yes	expressed in all
	NINL		0	0	0	yes	mixed
