# Supplementary material for: CFAP45 deficiency causes situs abnormalities and asthenospermia by disrupting an axonemal adenine nucleotide homeostasis module
Source: Nat Commun. 2020 Nov 2;11:5520. doi: 10.1038/s41467-020-19113-0 (PMC7606486; doi:10.1038/s41467-020-19113-0)
Supplement: Supplementary file 12 — Source Data [file 41467_2020_19113_MOESM12_ESM.zip]

Archive with 39 entries (29 files):
- Western blots/Western blots_Fig. 7_Supplementary Fig. 9.xlsx
- Source data file_Fig. 7 and Supplementary Fig. 9.xlsx
- Statistics/Fig. 4_stats/
- Statistics/Fig. 4_stats/Fig. 4h_stats/
- Statistics/Fig. 4_stats/Fig. 4h_stats/nodal cilia rotation_raw data.txt
- Statistics/Fig. 4_stats/Fig. 4h_stats/t_test_nodal cilia rotation.txt
- Statistics/Fig. 4_stats/Fig. 4o_t-test/
- Statistics/Fig. 4_stats/Fig. 4o_t-test/Sperm_motility_stats.txt
- Statistics/Fig. 4_stats/Fig. 4o_t-test/t_test_of_Sperm_motility.txt
- Statistics/Fig. 4_stats/Fig. 4p_t-test/
- Statistics/Fig. 4_stats/Fig. 4p_t-test/Sperm_velocity_stats.txt
- Statistics/Fig. 4_stats/Fig. 4p_t-test/t_test_of_Sperm_velocity.txt
- Statistics/Fig. 5_stats/
- Statistics/Fig. 5_stats/Fig. 5a_t-test/
- Statistics/Fig. 5_stats/Fig. 5a_t-test/Fig. 5a_stats_RNAi_CFAP45.txt
- Statistics/Fig. 5_stats/Fig. 5a_t-test/Fig. 5a_stats_RNAi_CFAP52.txt
- Statistics/Fig. 5_stats/Fig. 5a_t-test/Fig. 5a_t_test_of_RNAi_CFAP45.txt
- Statistics/Fig. 5_stats/Fig. 5a_t-test/Fig. 5a_t_test_of_RNAi_CFAP52.txt
- Statistics/Fig. 5_stats/Fig. 5b_t-test/
- Statistics/Fig. 5_stats/Fig. 5b_t-test/Fig. 5b_locomotion_stats.txt
- Statistics/Fig. 5_stats/Fig. 5b_t-test/Fig. 5b_t_test_Smed cfap45.txt
- Statistics/Fig. 5_stats/Fig. 5b_t-test/Fig. 5bt_test_of_Smed cfap52.txt
- Statistics/Fig. 7_stats/
- Statistics/Fig. 7_stats/Fig. 7g_stats/
- Statistics/Fig. 7_stats/Fig. 7g_stats/- - ATP vs ADP.txt
- Statistics/Fig. 7_stats/Fig. 7g_stats/+ - ATP vs ADP.txt
- Statistics/Fig. 7_stats/Fig. 7g_stats/Contingency of 1mM ADP.txt
- Statistics/Fig. 7_stats/Fig. 7g_stats/Contingency of 1mM AMP.txt
- Statistics/Fig. 7_stats/Fig. 7g_stats/Contingency of 1mM ATP.txt
- Statistics/Fig. 7_stats/Fig. 7g_stats/Contingency of mock.txt
- Statistics/Fig. 7_stats/Fig. 7g_stats/data in percentage for graph_sliding.txt
- Statistics/Fig. 7_stats/Fig. 7g_stats/Fig. 7g_raw stats.txt
- Statistics/Fig. 7_stats/Fig. 7g_stats/Thumbs.db
- Statistics/Fig. 7_stats/Fig. 7h stats/
- Statistics/Fig. 7_stats/Fig. 7h stats/Fig. 7h_contingency_1mM_ATP_1mM_ADP.txt
- Statistics/Fig. 7_stats/Fig. 7h stats/Fig. 7h_contingency_1mM_ATP_1mM_AMP.txt
- Statistics/Fig. 7_stats/Fig. 7h stats/Fig. 7h_contingency_1mM_ATP_4mM_ADP.txt
- Statistics/Fig. 7_stats/Fig. 7h stats/Fig. 7h_contingency_1mM_ATP_4mM_AMP.txt
- Statistics/Fig. 7_stats/Fig. 7h stats/Fig. 7h_data_in_percentage.txt
