# Supplementary material for: CFAP45 deficiency causes situs abnormalities and asthenospermia by disrupting an axonemal adenine nucleotide homeostasis module
Source: Nat Commun. 2020 Nov 2;11:5520. doi: 10.1038/s41467-020-19113-0 (PMC7606486; doi:10.1038/s41467-020-19113-0)
Supplement: Supplementary file 12 — Source Data [file 41467_2020_19113_MOESM12_ESM.zip › Western blots/Western blots_Fig. 7_Supplementary Fig. 9.xlsx]

## Sheet: Fig. 7b
	Fig. 7b	anti-CFAP45 Western blotting to detect native CFAP45
		marker EDA-AMP 6AH-AMP αAH-AMP 8AHA-AMP
	120 kDa -
									66 kDa
	50 kDa -
	30 kDa -

## Sheet: Fig. 7d
		Fig. 7d		recombinant NTAP-CFAP45 post-elution from AMP agarose; silver stain
				marker EDA-AMP 6AH-AMP αAH-AMP 8AHA-AMP
											74 kDa

## Sheet: Fig. 7e
	Fig. 7e	anti-FLAG Western blotting to detect NTAP-AK8 post-elution from AMP agarose
		marker EDA-AMP 6AH-AMP αAH-AMP 8AHA-AMP
	120 kDa -
									62 kDa
	50 kDa -
	30 kDa -

## Sheet: Supplementary Fig. 9a
	Supplementary Fig. 9a		anti-DNAH5 Western blotting of dynein extract fractionated over sucrose gradient (3-8% Tris acetate gel)
			M input 1 2 3 4 5 6 7 8 9 10
										M 11 12 13 14 15 16 17 18 19 pellet
		460 kDa																528 kDa
		41 kDa

## Sheet: Supplementary Fig. 9b
	Supplementary Fig. 9b
			anti-DNAH9 Western blotting of dynein extract fractionated over sucrose gradient (3-8% Tris acetate gel)
			M input 1 2 3 4 5 6 7 8 9 10
								M 11 12 13 14 15 16 17 18 19 pellet
													510 kDa
		460 kDa
		41 kDa

## Sheet: Supplementary Fig. 9c
Supplementary Fig. 9c
	anti-DNAH11 Western blotting of dynein extract fractionated over sucrose gradient (3-8% Tris acetate gel)
		M input 1 2 3 4 5 6 7 8 9 10
							M 11 12 13 14 15 16 17 18 19 pellet
	460 kDa												519 kDa
	41 kDa
