# Supplementary material for: CFAP45 deficiency causes situs abnormalities and asthenospermia by disrupting an axonemal adenine nucleotide homeostasis module
Source: Nat Commun. 2020 Nov 2;11:5520. doi: 10.1038/s41467-020-19113-0 (PMC7606486; doi:10.1038/s41467-020-19113-0)
Supplement: Supplementary file 12 — Source Data [file 41467_2020_19113_MOESM12_ESM.zip › Statistics/Fig. 4_stats/Fig. 4h_stats/nodal cilia rotation_raw data.txt]

+/-	-/-
1,000000	0,500000
1,500000	0,500000
1,500000	1,000000
2,000000	1,000000
2,500000	1,000000
2,500000	1,000000
2,500000	1,000000
2,500000	1,000000
2,500000	1,000000
2,500000	1,000000
2,500000	1,000000
2,500000	1,500000
3,000000	1,500000
3,000000	1,500000
3,000000	1,500000
3,000000	1,500000
3,000000	1,500000
3,000000	1,500000
3,500000	1,500000
3,500000	1,500000
3,500000	2,000000
3,500000	2,000000
4,000000	2,000000
4,000000	2,000000
4,000000	2,000000
4,000000	2,000000
4,000000	2,000000
4,000000	2,000000
4,000000	2,000000
4,000000	2,000000
4,000000	2,000000
4,000000	2,500000
4,500000	2,500000
4,500000	2,500000
4,500000	2,500000
4,500000	2,500000
4,500000	2,500000
4,500000	2,500000
4,500000	2,500000
4,500000	2,500000
4,500000	2,500000
4,500000	2,500000
5,000000	2,500000
5,000000	2,500000
5,000000	2,500000
5,000000	3,000000
5,000000	3,000000
5,000000	3,000000
5,000000	3,000000
5,000000	3,000000
5,000000	3,000000
5,500000	3,000000
5,500000	3,000000
5,500000	3,000000
5,500000	3,000000
6,000000	3,000000
6,000000	3,000000
6,000000	3,000000
6,000000	3,000000
6,000000	3,000000
6,500000	3,500000
6,500000	3,500000
6,500000	3,500000
7,000000	3,500000
7,000000	3,500000
7,000000	3,500000
7,000000	3,500000
7,000000	4,000000
7,000000	4,000000
7,500000	4,000000
7,500000	4,000000
7,500000	4,000000
7,500000	4,500000
7,500000	5,000000
8,000000
8,000000
8,000000
8,000000
8,000000
8,000000
8,000000
8,500000
8,500000
9,000000
9,000000
10,000000
10,500000
