# Supplementary material for: CFAP45 deficiency causes situs abnormalities and asthenospermia by disrupting an axonemal adenine nucleotide homeostasis module
Source: Nat Commun. 2020 Nov 2;11:5520. doi: 10.1038/s41467-020-19113-0 (PMC7606486; doi:10.1038/s41467-020-19113-0)
Supplement: Supplementary file 12 — Source Data [file 41467_2020_19113_MOESM12_ESM.zip › Statistics/Fig. 4_stats/Fig. 4h_stats/t_test_nodal cilia rotation.txt]

Parameter
Table Analyzed	Nodal cilia_rotation speed
Column A	+/-
vs	vs
Column B	-/-
Unpaired t test
P value	< 0.0001
P value summary	***
Are means signif. different? (P < 0.05)	Yes
One- or two-tailed P value?	Two-tailed
t, df	t=10.27 df=159
How big is the difference?
Mean ± SEM of column A	5.178 ± 0.2268 N=87
Mean ± SEM of column B	2.426 ± 0.1153 N=74
Difference between means	2.752 ± 0.2681
95% confidence interval	2.227 to 3.278
R squared	0,3987
F test to compare variances
F,DFn, Dfd	4.549, 86, 73
P value	< 0.0001
P value summary	***
Are variances significantly different?	Yes
