# Supplementary material for: CFAP45 deficiency causes situs abnormalities and asthenospermia by disrupting an axonemal adenine nucleotide homeostasis module
Source: Nat Commun. 2020 Nov 2;11:5520. doi: 10.1038/s41467-020-19113-0 (PMC7606486; doi:10.1038/s41467-020-19113-0)
Supplement: Supplementary file 12 — Source Data [file 41467_2020_19113_MOESM12_ESM.zip › Statistics/Fig. 4_stats/Fig. 4p_t-test/t_test_of_Sperm_velocity.txt]

Parameter
Table Analyzed	Sperm velocity
Column A	+/-
vs	vs
Column B	-/-
Unpaired t test
P value	0,0005
P value summary	***
Are means signif. different? (P < 0.05)	Yes
One- or two-tailed P value?	Two-tailed
t, df	t=10.20 df=4
How big is the difference?
Mean ± SEM of column A	275.5 ± 17.97 N=3
Mean ± SEM of column B	78.41 ± 7.104 N=3
Difference between means	197.1 ± 19.32
95% confidence interval	143.5 to 250.8
R squared	0,9630
F test to compare variances
F,DFn, Dfd	6.397, 2, 2
P value	0,2704
P value summary	ns
Are variances significantly different?	No
