# Supplementary material for: CFAP45 deficiency causes situs abnormalities and asthenospermia by disrupting an axonemal adenine nucleotide homeostasis module
Source: Nat Commun. 2020 Nov 2;11:5520. doi: 10.1038/s41467-020-19113-0 (PMC7606486; doi:10.1038/s41467-020-19113-0)
Supplement: Supplementary file 12 — Source Data [file 41467_2020_19113_MOESM12_ESM.zip › Statistics/Fig. 5_stats/Fig. 5a_t-test/Fig. 5a_stats_RNAi_CFAP45.txt]

gfp	CCDC19
1,000000	0,07998057
0,9034534	0,08701736
1,080381	0,04663137
