# Supplementary material for: CFAP45 deficiency causes situs abnormalities and asthenospermia by disrupting an axonemal adenine nucleotide homeostasis module
Source: Nat Commun. 2020 Nov 2;11:5520. doi: 10.1038/s41467-020-19113-0 (PMC7606486; doi:10.1038/s41467-020-19113-0)
Supplement: Supplementary file 12 — Source Data [file 41467_2020_19113_MOESM12_ESM.zip › Statistics/Fig. 5_stats/Fig. 5a_t-test/Fig. 5a_stats_RNAi_CFAP52.txt]

gfp
1,000000	0,05778418
0,8980008	0,0123305
0,6389962	0,01364725
