# Supplementary material for: CFAP45 deficiency causes situs abnormalities and asthenospermia by disrupting an axonemal adenine nucleotide homeostasis module
Source: Nat Commun. 2020 Nov 2;11:5520. doi: 10.1038/s41467-020-19113-0 (PMC7606486; doi:10.1038/s41467-020-19113-0)
Supplement: Supplementary file 12 — Source Data [file 41467_2020_19113_MOESM12_ESM.zip › Statistics/Fig. 5_stats/Fig. 5a_t-test/Fig. 5a_t_test_of_RNAi_CFAP52.txt]

Parameter
Table Analyzed	RNAi_WDR16
Column A	gfp
vs	vs
Column B	wdr16
Unpaired t test
P value	0,0017
P value summary	**
Are means signif. different? (P < 0.05)	Yes
One- or two-tailed P value?	Two-tailed
t, df	t=7.538 df=4
How big is the difference?
Mean ± SEM of column A	0.8457 ± 0.1074 N=3
Mean ± SEM of column B	0.02792 ± 0.01494 N=3
Difference between means	0.8177 ± 0.1085
95% confidence interval	0.5166 to 1.119
R squared	0,9342
F test to compare variances
F,DFn, Dfd	51.75, 2, 2
P value	0,0379
P value summary	*
Are variances significantly different?	Yes
