# Supplementary material for: CFAP45 deficiency causes situs abnormalities and asthenospermia by disrupting an axonemal adenine nucleotide homeostasis module
Source: Nat Commun. 2020 Nov 2;11:5520. doi: 10.1038/s41467-020-19113-0 (PMC7606486; doi:10.1038/s41467-020-19113-0)
Supplement: Supplementary file 12 — Source Data [file 41467_2020_19113_MOESM12_ESM.zip › Statistics/Fig. 5_stats/Fig. 5b_t-test/Fig. 5b_locomotion_stats.txt]

gfp control	cfap45	cfap52
1,008656	0,07618099	0,06887554
1,008994	0,09468556	0,05283768
1,027062	0,2665617	0,5955891
1,006284	0,1873367	0,6346297
1,041211	0,8796098
1,000957	0,4028148
0,9988643	0,5321797
1,016663	0,4286948
