# Supplementary material for: CFAP45 deficiency causes situs abnormalities and asthenospermia by disrupting an axonemal adenine nucleotide homeostasis module
Source: Nat Commun. 2020 Nov 2;11:5520. doi: 10.1038/s41467-020-19113-0 (PMC7606486; doi:10.1038/s41467-020-19113-0)
Supplement: Supplementary file 12 — Source Data [file 41467_2020_19113_MOESM12_ESM.zip › Statistics/Fig. 5_stats/Fig. 5b_t-test/Fig. 5bt_test_of_Smed cfap52.txt]

Parameter
Table Analyzed	FISH_8
Column A	gfp control
vs	vs
Column C	cfap52
Unpaired t test
P value	< 0.0001
P value summary	***
Are means signif. different? (P < 0.05)	Yes
One- or two-tailed P value?	Two-tailed
t, df	t=6.270969 df=10
How big is the difference?
Mean ± SEM of column A	1.013586 ± 0.005051774 N=8
Mean ± SEM of column C	0.3379830 ± 0.1602308 N=4
Difference between means	0.6756034 ± 0.1077351
95% confidence interval	0.4355696 to 0.9156372
R squared	0,7972633
F test to compare variances
F,DFn, Dfd	503.0072, 3, 7
P value	< 0.0001
P value summary	***
Are variances significantly different?	Yes
