# Supplementary material for: CFAP45 deficiency causes situs abnormalities and asthenospermia by disrupting an axonemal adenine nucleotide homeostasis module
Source: Nat Commun. 2020 Nov 2;11:5520. doi: 10.1038/s41467-020-19113-0 (PMC7606486; doi:10.1038/s41467-020-19113-0)
Supplement: Supplementary file 12 — Source Data [file 41467_2020_19113_MOESM12_ESM.zip › Statistics/Fig. 7_stats/Fig. 7g_stats/- - ATP vs ADP.txt]

Table Analyzed	-/- ATP vs. ADP
Fisher's exact test
P value	0,0042
P value summary	**
One- or two-sided	Two-sided
Statistically significant? (alpha<0.05)	Yes
Data analyzed	sliding	non-sliding	Total
1mM ATP	210	250	460
1mM ADP	162	124	286
Total	372	374	746
