# Supplementary material for: CFAP45 deficiency causes situs abnormalities and asthenospermia by disrupting an axonemal adenine nucleotide homeostasis module
Source: Nat Commun. 2020 Nov 2;11:5520. doi: 10.1038/s41467-020-19113-0 (PMC7606486; doi:10.1038/s41467-020-19113-0)
Supplement: Supplementary file 12 — Source Data [file 41467_2020_19113_MOESM12_ESM.zip › Statistics/Fig. 7_stats/Fig. 7g_stats/data in percentage for graph_sliding.txt]

	+/-	+/-	-/-	-/-
ATP	78,59	9,60	46,25	11,83
ADP	80,08	15,45	57,55	7,23
AMP	0,41	0,91	0,00	0,00
mock	0,44	0,75	0,43	0,81
