# Supplementary material for: CFAP45 deficiency causes situs abnormalities and asthenospermia by disrupting an axonemal adenine nucleotide homeostasis module
Source: Nat Commun. 2020 Nov 2;11:5520. doi: 10.1038/s41467-020-19113-0 (PMC7606486; doi:10.1038/s41467-020-19113-0)
Supplement: Supplementary file 12 — Source Data [file 41467_2020_19113_MOESM12_ESM.zip › Statistics/Fig. 7_stats/Fig. 7g_stats/Fig. 7g_raw stats.txt]

+/- 1mM ATP	-/- 1mM ATP	+/- 1mM ADP	-/- 1mM ADP	+/- 1mM AMP	-/- 1mM AMP	+/- mock
89,583340	43,478260	88,888890	60,975610	2,040816	0,000000	0,000000	0,000000
78,160920	69,811320	82,857140	66,071430	0,000000	0,000000	1,492537	0,000000
79,166660	41,071430	87,500000	47,222220	0,000000	0,000000	0,000000	0,000000
58,490570	32,584270	52,777780	59,615380	0,000000	0,000000	0,000000	0,000000
80,434780	47,058820	88,372090	53,846150	0,000000	0,000000	0,000000	0,000000
81,818180	33,846150					1,587302	0,000000
82,258060	52,173910					0,000000	1,538462
	50,000000						1,923077
