# Supplementary material for: CFAP45 deficiency causes situs abnormalities and asthenospermia by disrupting an axonemal adenine nucleotide homeostasis module
Source: Nat Commun. 2020 Nov 2;11:5520. doi: 10.1038/s41467-020-19113-0 (PMC7606486; doi:10.1038/s41467-020-19113-0)
Supplement: Supplementary file 12 — Source Data [file 41467_2020_19113_MOESM12_ESM.zip › Statistics/Fig. 7_stats/Fig. 7h stats/Fig. 7h_contingency_1mM_ATP_4mM_ADP.txt]

Table Analyzed	1mM ATP+4mM ADP
Fisher's exact test
P value	0,3781
P value summary	ns
One- or two-sided	Two-sided
Statistically significant? (alpha<0.05)	No
Data analyzed	sliding	non-sliding	Total
+/-	79	18	97
-/-	70	23	93
Total	149	41	190
