# Supplementary material for: CFAP45 deficiency causes situs abnormalities and asthenospermia by disrupting an axonemal adenine nucleotide homeostasis module
Source: Nat Commun. 2020 Nov 2;11:5520. doi: 10.1038/s41467-020-19113-0 (PMC7606486; doi:10.1038/s41467-020-19113-0)
Supplement: Supplementary file 12 — Source Data [file 41467_2020_19113_MOESM12_ESM.zip › Statistics/Fig. 7_stats/Fig. 7h stats/Fig. 7h_data_in_percentage.txt]

1mMATP1mMAMP_+/-	1mMATP1mMAMP_-/-	1mMATP1mMADP_+/-	1mMATP1mMADP_-/-	1mMATP4mMAMP_+/-	1mMATP4mMAMP_-/-	1mMATP4mMADP_+/-	1mMATP4mMADP_-/-
93,478260	70,833340	88,636360	66,666660	83,673470	65,217390	86,842100	74,285710
80,681820	77,777780	78,481010	70,689650	81,690140	72,222220	77,966100	75,862070
81,818180	55,932210	81,578950	34,375000
62,962960	47,058820	57,446810	61,818180
82,222220	64,814810	81,481480	67,924530
